# Supplementary material for: Occurrence, Pollution Characteristics, Mass Load and Ecological Risk Assessment of Per- and Polyfluoroalkyl Substances in the Dianchi Basin, China
Source: Toxics. 2026 Feb 26;14(3):196. doi: 10.3390/toxics14030196 (PMC13030343; doi:10.3390/toxics14030196)
Supplement: Supplementary file 1 [file toxics-14-00196-s001.zip]

Archive with 1 entries (1 files):
- toxics-4124533-supplementary.pdf
